# Supplementary material for: Systematic Review of Self-Assessment Scales for Negative Symptoms in Schizophrenia
Source: Brain Sci. 2025 Jan 31;15(2):148. doi: 10.3390/brainsci15020148 (PMC11852625; doi:10.3390/brainsci15020148)
Supplement: Supplementary file 1 [file brainsci-15-00148-s001.zip]

Archive with 1 entries (1 files):
- brainsci-3396653-supplementary.pdf
